# Supplementary material for: Targeting the mevalonate or Wnt pathways to overcome CAR T-cell resistance in TP53-mutant AML cells
Source: EMBO Mol Med. 2024 Feb 14;16(3):3. doi: 10.1038/s44321-024-00024-2 (PMC10940689; doi:10.1038/s44321-024-00024-2)
Supplement: Supplementary file 3 — Movie EV2 [file 44321_2024_24_MOESM3_ESM.zip]

Archive with 4 entries (4 files):
- EMM-2023-17767-Movie EV2.avi
- __MACOSX/._EMM-2023-17767-Movie EV2.avi
- Legend Movie EV2_V2.docx
- __MACOSX/._Legend Movie EV2_V2.docx
