# Supplementary material for: Targeting the mevalonate or Wnt pathways to overcome CAR T-cell resistance in TP53-mutant AML cells
Source: EMBO Mol Med. 2024 Feb 14;16(3):3. doi: 10.1038/s44321-024-00024-2 (PMC10940689; doi:10.1038/s44321-024-00024-2)
Supplement: Supplementary file 4 — Source Data Fig. 1 [file 44321_2024_24_MOESM4_ESM.xlsx]

## Sheet: Fig. 1D
Fig. 1D	Day 1								Day 6
				Specific killing [%]								Specific killing [%]
				Bio Rep1		Bio Rep2						Bio Rep1		Bio Rep2
	Condition		E:T	Tec Rep 1	Tec Rep 2	Tec Rep 1	Tec Rep 2		Condition		E:T	Tec Rep 1	Tec Rep 2	Tec Rep 1	Tec Rep 2
	TP53-/-	HD19	1:1	76.8489	82.7135	89.3988	88.6998		TP53-/-	HD19	1:1	100	100	100	100
			1:2	48.3646	66.159	70.4762	53.5111				1:2	100	100	100	100
			1:4	-58.9372	-126.384	46.6091	46.6911				1:4	59.3055	46.0419	38.9683	52.4395
			1:8	-16.3142	-69.342	21.1169	35.5176				1:8	40.064	-16.7552	-2.10138	29.6949
			1:16	-82.5843	-32.6872	23.4744	17.0564				1:16	24.7092	0.808203	-30.4812	10.6738
			1:32	-98.3891	-94.5994	19.91	15.2709				1:32	7.97138	-16.7554	3.44937	12.2314
			1:64	24.8926	-12.2099	-16.7169	4.04283				1:64	-8.49291	-26.0914	-22.1177	15.7565
			1:128	42.4879	16.0233	-13.1094	19.6304				1:128	42.9879	-33.8498	-318.292	12.8217
	TP53+/+		1:1	98.862	97.993	99.2803	98.9783		TP53+/+		1:1	99.9577	99.9776	99.9492	99.9866
			1:2	56	81.2808	82.9535	88.3806				1:2	100	100	100	100
			1:4	-61.6756	28.9552	60.9205	88.3958				1:4	99.9914	100	99.9931	100
			1:8	16.6667	-11.7647	23.0997	42.0529				1:8	61.9478	61.8278	54.7857	66.0066
			1:16	-84.3939	17.1901	23.4713	27.5114				1:16	42.9469	45.3371	13.859	25.3819
			1:32	-63.1716	-63.2137	-10.8083	17.0592				1:32	28.5457	36.048	14.4006	14.4081
			1:64	3.72074	-22.7088	-14.0513	14.9922				1:64	10.5735	4.79233	5.93698	7.65368
			1:128	9.56671	-11.1874	-11.1674	5.94492				1:128	3.42105	3.75353	3.66411	9.56178
	TP53-/-	HD20	1:1	99.9494	98.4419	99.6811	99.1669		TP53-/-	HD20	1:1	99.9541	99.9742	99.9626	99.9707
			1:2	85.8525	80.5853	87.4431	87.2196				1:2	100	100	100	100
			1:4	24.2188	32.7747	63.0941	53.5646				1:4	100	100	100	100
			1:8	2.92494	-15.8216	36.0192	40.4905				1:8	99.0775	99.9599	98.8149	99.9621
			1:16	10.4502	28.4012	19.1711	7.37086				1:16	28.3155	39.6025	6.81927	17.2416
			1:32	-24.1952	-42.9688	25.3067	21.0042				1:32	14.8583	30.433	-5.85225	-7.81579
			1:64	7.34241	-1.48233	-3.12112	21.8766				1:64	12.7186	14.5512	-16.4138	-19.4813
			1:128	10.0797	-33.0263	1.41959	18.6653				1:128	-5.19845	-11.5616	-15.0541	-19.6102
	TP53+/+		1:1	99.6044	100	99.5551	99.9187		TP53+/+		1:1	99.9528	100	99.93	100
			1:2	87.1122	97.1111	97.3355	96.3391				1:2	100	100	100	100
			1:4	75.1969	60.6742	85.7287	89.7116				1:4	100	100	99.9928	100
			1:8	49.1262	21.2931	70.8535	66.9577				1:8	99.992	99.9836	100	100
			1:16	51.6515	-34.8432	52.316	65.1769				1:16	97.6096	99.9448	97.368	99.9062
			1:32	31.6621	-41.6034	16.1033	41.0002				1:32	43.873	58.4745	26.1104	11.6309
			1:64	35.6083	-7.88644	12.6761	14.1806				1:64	19.8128	27.115	0.654409	-3.89651
			1:128	31.0429	-2.64395	18.0406	18.8713				1:128	23.3255	24.0084	-8.57504	-1.08399
	TP53-/-	HD21	1:1	94.1176	94.026	96.4539	96.8078		TP53-/-	HD21	1:1	99.9817	99.9917	99.9602	100
			1:2	46.708	70.1062	86.4335	79.6032				1:2	99.9908	100	100	99.9841
			1:4	-22.2222	-14.1755	57.0949	44.8963				1:4	100	99.9222	99.9921	100
			1:8	-22.1442	-32.7972	27.3339	37.4538				1:8	66.7151	60.1224	60.4525	53.4941
			1:16	-7.1501	-49.4322	5.89186	24.1876				1:16	13.1016	22.7592	1.79181	-2.96708
			1:32	-27.933	-40.612	13.7382	24.1058				1:32	12.3576	23.9949	-3.66415	-9.71999
			1:64	-45.549	-10.1437	22.9361	17.285				1:64	9.84901	14.8718	-19.0542	-25.486
			1:128	-31.3263	-22.3605	6.83507	36.8121				1:128	-1.23242	-0.630032	-19.0017	-3.11984
	TP53+/+		1:1	97.7907	98.2712	97.6802	97.9095		TP53+/+		1:1	99.9848	100	99.982	99.9909
			1:2	89.5317	88.1378	97.4197	95.8016				1:2	99.9919	99.9915	99.9925	100
			1:4	87.1658	53.2127	85.9778	80.7651				1:4	100	100	100	100
			1:8	19.0083	15.3552	42.1368	46.9268				1:8	100	100	100	99.9915
			1:16	-13.5593	-56.4482	6.44577	39.6788				1:16	56.919	62.5588	37.0459	63.0795
			1:32	-71.208	-32.0798	30.959	23.8403				1:32	26.9369	31.3974	-7.67209	-10.4846
			1:64	-147.784	-183.09	29.1051	29.5773				1:64	28.8037	16.3056	6.44076	-10.3355
			1:128	-13.847	-41.6613	9.07763	24.6333				1:128	20.756	29.2883	-7.01528	-67.3082

## Sheet: Fig. 1E
Fig. 1E	Day 1					Day 6
	CD33+ cells					CD33+ cells
	CART vs KO	CART vs WT	T vs KO	T vs WT		CART vs KO	CART vs WT	T vs KO	T vs WT
	74685.9	45321.3	94679.2	58935.1		236089	164806	180937	191321
	67451.6	54423.5	104605	93919.4		209447	148454	234474	198951
	61214.6	25676.3	95676.5	88093.9		185591	5524.67	199173	209906
	61072.1	29950.4	102626	90642.6		170125	189.96	205568	202624
	70111.1	42867.6	96483.9	74084.4		200424	120166	204080	190878
	67040.1	45653.7	107185	86020.2		210951	70601.8	204872	191226

## Sheet: Fig. 1F
Fig. 1F	Specific killing [%]
	CART vs WT	CART vs KO	CART vs Missense
	99.93	46.98	11.3
	61.12	22.57	21.03
	75.26	15.37	5.52
			28.72
			57.52
			19.07
			18.23
			38.96
			18.23
			27.01
			48.4
			31.67

## Sheet: Fig. 1G
Fig. 1G			Specific killing [%]
	Condition	E:T	1:2	1:4	1:8	1:16	1:32
	WT			50.02	27.54	14.95	6.19
				55.52	27.53	12.65	4.09
				55.12	26.3	15.13	3.75
				53.63	26.57	15.22	4.97
			87.45	51.83	30.13	17.36
			91.11	53.27	28.88	12.55
			97.31	53.87	34.93	20.6	4.41
			94.75	56.7	32.8	18.37	3.73
			95.83	69.01	23.79	12.83
			94.94	69.03	25.24	15.15
			96.44	72.06	36.15	14.49
			98.72	67.65	31.85	12.48
				44.33	29.59	19.15	7.75
				46.51	29.66	16.07	7.58
				58.09	32.69	16.88	4.91
				56.84	31.15	17.61	6.83
			92.88	58.23	30.31	14.52
			96.11	57.31	29.7	13.08
			98.1	53.2	31.71	17.43	5.82
			99.2	56.75	31.5	17.5	5
	KO			25.31	15.84	8.7	1.55
				23.46	14.64	7.18	2.96
				23.35	15.53	9.03	4.16
				22.95	16.3	8.26	4.55
			37.56	20.6	15.09	6.64
			38.94	19.99	15.38	8.15
			43.12	24.81	15.89	4.6	1.11
			39.88	20.57	13.18	7.33	1.03
			37.39	21.04	13.25	6.5
			37.96	22.33	17.62	6.2
			33.52	22.4	10.73	5.33
			39.1	18.88	13.75	6.72
				24.07	17.06	5.53	-0.28
				24.22	16.82	4.66	0.66
				22.15	14.91	5.76	2.04
				22.2	16.49	7	0.76
			37.31	21.32	13.85	3.42
			36.66	22.28	13.54	5.82
			49.3	21.75	14.74	8.06	1.53
			48.28	24.33	16.36	6.04	0.61
	R175H			23.82	17.8	8.6	1.3
				27.07	16.27	8.99	2.83
				23.93	14.85	8.17	2.4
				22.25	15.48	8.44	3.17
			44.31	20.35	16.38	6
			40.38	25.25	16.65	6.02
			46.07	22.12	11.88	8.35	1.82
			47	23.09	14.48	6.64	0.65
				26.49	17.96	8.76	1.25
				24	17.09	5.24	3.46
				23.58	15.35	9.71	0.72
				26.32	17.81	8.86	2.33
			44.74	21.34	14.15	6.91
			40.51	24.32	12.65	6.25
			45.78	24.1	14.5	7.08	3.4
			48.31	21.64	11.77	8.49	0.19
	Y220C			33.69	20.38	15.15	4.12
				33.39	22.41	12.78	2.56
				24.95	11.94	8.28	3.67
				28.99	11.87	7.23	3.46
			47.2	20.83	10.65	5.56
			43.94	23	13.03	6.92
			45.44	25.01	14.32	8.31	0.69
			48.95	23.83	17.2	7.01	-0.32
				27.81	13.99	5.31	2.17
				25.53	16.3	5.05	2.9
				23.81	15.86	6.41	2.35
				25.48	14.63	8.24	1.72
			45.87	23.69	10.8	7.75
			41.11	21.06	12.38	5.14
			50.01	24.49	16.31	6.24	2.05
			49.65	27.07	15.13	7.94	-0.02
	M237I			29.8	15.49	7.65	4.5
				32.29	13.53	7.92	3.33
				24.27	16.22	8.64	6.16
				23.37	15.93	9.72	4.85
			42.93	26.29	9.95	8.17
			41.3	26.84	11.15	6.5
			46.37	22.53	16.52	7.49	1.19
			42.21	21.81	13.99	6.3	-0.04
				26.94	12.5	5.92	2.96
				25.35	12.86	5.29	3.5
				24	14.07	6.04	3.42
				22.06	16.04	8.27	2.17
			37.05	19.61	11.63	6.64
			39.91	26.22	12.39	5.13
			40.25	22.49	16.05	5.8	1.23
			39.9	22.34	13.74	8.01	1.7
	R284Q			35.21	11.69	9.2	2.53
				29.81	14.62	7.34	3.27
				24.08	13.07	7.71	3.89
				26.22	13.6	7.04	4.31
			39.76	20.95	12.49	4.55
			43.75	21.41	10.16	4.89
			45.7	22.07	12.83	6.84	2.31
			42.08	24.03	16.42	7.4	1
				27.28	12.02	5.21	0
				27.46	10.36	5.92	1.33
				25.81	16.51	8.36	1.42
				24.94	18.45	7.04	2.59
			42.25	23.66	12.08	6.1
			40.57	19.42	9.56	4.36
			43.82	24.82	13.97	8.3	1.04
			45.03	21.8	13.58	7.5	0.9
	R273H			36.43	18.53	9.65	2.72
				32.96	18.38	11.1	1.84
				26.35	11.86	7.43	2.3
				22.01	14.31	7.7	2.26
			38.51	22.73	16.77	8.77
			38.1	20.35	14.28	5.87
			41.24	21.87	13.86	6.59	1.65
			47.78	19.48	12.64	4.86	1.87
				29.44	13.39	8.68	3.27
				27.2	15.46	8.35	1.83
				23.1	17.15	9.41	2.02
				22.26	17.5	8.71	0.53
			38.32	23.39	13.97	9.77
			41.72	22.59	14.96	9.39
			41.29	23.2	17.48	8.45	2.03
			39.24	25.81	17.24	8.38	1.65
	R282W			33.48	18.37	9.08	3.08
				30.52	16.08	6.65	3.45
				23.07	15.64	9.22	5.8
				28.47	13.98	10.15	4.36
			45.38	23.01	16.46	8.55
			44.67	23.54	12.33	8.7
			42.65	19.77	12.2	5.15	1.93
			43.19	28.83	12.07	8.38	1.3
				28.74	13.59	5.06	2.27
				25.91	14.64	6.67	2.67
				22.21	16.79	9.22	0.47
				22.9	16.66	10.56	2.5
			40.27	19.52	12.47	6.69
			45	21.25	15.65	5.31
			46.89	22.35	16.02	7.84	0.27
			48.94	19.57	13.93	8.17	1.8

## Sheet: Fig. 1H
Fig. 1H	Specific killing [%]
	WT	KO
	27.5104	5.80804
	15.1161	16.2282
	-21.8279	11.8926
	2.32794	14.1115
	2.5646	5.47308
	11.1314	7.14286
	27.081	5.5904
	1.34082	18.2196

## Sheet: Fig. 1I
Fig. 1I	anti-CD33 CART vs MV4-11							anti-CD123 CART vs MV4-11
			Specific killing [%]							Specific killing [%]
	Condition	E:T	1:2	1:4	1:8	1:16		Condition	E:T	2:1	1:1	1:2	1:4
	WT		89.53	67.31	18.23	1.87		WT		92.54	68.84	39.8	29.54
			93.53	63.68	15.74	0.78				96.67	66.05	42.99	26.92
			96.3	82.54	51.71	28.65				95.63	75.26	44.59	20.39
			96.26	81.53	53.86	29.78				97.88	73.28	44.07	25.01
			96.54	94	42.75	5.85				98.91	87.75	34.58	20.87
			98.47	94.8	38	5.5				98.47	88.45	46.75	19.58
			95.57	98.14	99.37	68.78				88.8	67.31	41.49	19.37
			95.37	98.55	99.06	60.82				92.95	70.16	42.26	26.34
			98.1	98.84	98.44	72.41				95.05	73.37	53.35	21.25
			98.3	99.12	98	69.11				92.61	71.15	50.09	20.83
			96.73	97.35	97.66	70.11				90.79	72.91	42.75	27.94
			96.05	97.82	97.13	64.81				91.97	72.47	37.65	24.78
			97.37	96.46	91.53	14.57				86.08	70.73	61.39	21.62
			96.53	93.58	90.57	17.64				92.68	74.7	50.25	19.64
			98.39	97.08	86.14	16.69				94.79	66.33	40.53	15.85
			99.14	96.46	85.04	16.04				90.94	72	38.94	20.25
			98.13	97.15	70.43	29.01				98.13	71.2	46.73	24.05
			99.13	97.46	78.1	27.52				99.13	72.58	49.04	18.41
	KO		64.14	20.28	1.42	0.61		KO		49.92	27.94	17.76	0.32
			59.06	17.91	1.48	0.37				49.52	30.21	18.3	0
			59.18	23.91	13.65	0.55				50.11	31.59	22.74	-0.31
			57.09	28.04	13.9	1.2				50.6	33.7	23.28	-0.14
			62.35	39	14.96	1.02				66.76	42.03	14.96	1.02
			60.62	43.4	10.81	1.41				65.02	46.2	13.95	1.41
			90.55	70.49	22.93	8.97				47.08	29.94	21.68	0
			94.91	67.3	24.82	13.25				50.44	34.52	19.73	0
			98.78	71.38	26.9	13.43				51.83	26.2	13.43	0
			99.3	71.18	29.14	8.16				49.78	26.38	14.05	0
			98.9	74.36	25.59	7.75				51.55	37.73	12.79	7.75
			98.56	74.88	26.05	7.54				50.41	36.33	16.38	7.54
			92.93	85.89	48.14	4.68				54.27	29.27	11.5	0
			92.71	87.72	44.42	4.9				50.41	27.37	11.98	0
			98.56	83.18	46.82	2.1				48.22	35.16	26.53	-2.61
			98.76	75.93	44.13	5.71				52.26	37.26	25.53	-1.28
			93.9	88.37	56.25	11.62				57.41	28.34	13.91	4.18
			99.29	86.31	48.31	12.09				57.14	33.8	14.16	4.23
