# Supplementary material for: Targeting the mevalonate or Wnt pathways to overcome CAR T-cell resistance in TP53-mutant AML cells
Source: EMBO Mol Med. 2024 Feb 14;16(3):3. doi: 10.1038/s44321-024-00024-2 (PMC10940689; doi:10.1038/s44321-024-00024-2)
Supplement: Supplementary file 5 — Source Data Fig. 2 [file 44321_2024_24_MOESM5_ESM.xlsx]

## Sheet: Fig. 2A
Fig. 2A	Day 1					Day 6
	CD3+ cells					CD3+ cells
	CART vs KO	CART vs WT	T vs KO	T vs WT		CART vs KO	CART vs WT	T vs KO	T vs WT
	348.26	459.07	269.11	221.62		2152.88	5920.42	538.22	189.96
	411.58	522.39	348.26	332.43		1883.77	5952.08	189.96	189.96
	490.73	221.62	1282.23	1203.08		13012.3	83788.2	1709.64	1867.94
	886.48	1108.1	1329.72	759.84		10938.5	58111.9	1393.04	1931.26
	506.56	411.58	395.75	617.37		4020.82	17476.3	506.56	1044.78
	569.88	807.33	411.58	554.05		4986.45	24979.7	601.54	601.54
	1076.44	1155.59	2057.9	1218.91		3276.81	4875.64	443.24	158.3
	1060.61	1456.36	1313.89	1424.7		2564.46	11223.5	506.56	506.56
	1187.25	411.58	3625.07	3260.98		12933.1	89027.9	2342.84	2754.42
	1646.32	538.22	2406.16	4543.21		14547.8	80733	1551.34	1519.68
	823.16	949.8	1408.87	1583		4669.85	20025	569.88	633.2
	1123.93	807.33	1535.51	2342.84		6569.45	13914.6	854.82	1076.44

## Sheet: Fig. 2B
Fig. 2B
	CART vs KO	CART vs WT	T vs KO	T vs WT
	83.6971	59.0848	1.04167	3.22581	CD25+ fraction of CD3+ cells [%]
	16.3029	40.9152	98.9583	96.7742	CD25- fraction of CD3+ cells [%]

## Sheet: Fig. 2C
Fig. 2C	CD25+ fraction of CD3+ cells [%]
	CART vs KO	CART vs WT	T vs KO	T vs WT
	91.099	82.5537	9.30233	17.9775
	90.6005	51.5472	11.1111	10.4762
	66.9092	42.031	5.47445	4.31373
	64.3747	48.6306	5.11364	3.64372
	82.8049	59.0286	4.87805	1.51515
	83.6971	59.0848	1.04167	3.22581
	16.3029	40.9152	98.9583	96.7742

## Sheet: Fig. 2E
Fig. 2E	Fraction of CD3+ cells expressing exhaustion marker [%]
	Condition	PD1	LAG3	TIM3	Subset	Values
	CART vs KO	-	+	+	2+	31.3946
		-	+	-	1+	17.1183
		+	+	+	3+	24.5869
		+	+	-	2+	6.60939
		+	-	+	2+	1.58625
		+	-	-	1+	3.76735
		-	-	+	1+	3.1725
		-	-	-	0+	11.7647
	CART vs WT	-	+	+	2+	19.2213
		-	+	-	1+	40.4284
		+	+	+	3+	3.13476
		+	+	-	2+	5.444
		+	-	+	2+	0.624721
		+	-	-	1+	3.17938
		-	-	+	1+	2.23115
		-	-	-	0+	25.7363
	T vs KO	-	+	+	2+	0
		-	+	-	1+	0
		+	+	+	3+	0
		+	+	-	2+	0
		+	-	+	2+	0
		+	-	-	1+	1.02041
		-	-	+	1+	0
		-	-	-	0+	98.9796
	T vs WT	-	+	+	2+	0
		-	+	-	1+	0.833333
		+	+	+	3+	0
		+	+	-	2+	0
		+	-	+	2+	0
		+	-	-	1+	0
		-	-	+	1+	0
		-	-	-	0+	99.1667

## Sheet: Fig. 2F
Fig. 2F
	CART vs KO	CART vs WT	T vs KO	T vs WT
	69.8598	32.4777	3.7037	2.94118	CD33+ fraction of CD3+ cells [%]
	30.1402	67.5223	96.2963	97.0588	CD33- fraction of CD3+ cells [%]

## Sheet: Fig. 2G
Fig. 2G	CD33+ fraction of CD3+ cells [%]
	CART vs KO	CART vs WT	T vs KO	T vs WT
	58.7678	42.0712	14.2857	20
	64.8148	24.2595	18.75	6.25
	44.284	1.9258	5.40541	8.04598
	40.9483	0.644909	6.12245	6.25
	74.5928	37.2473	11.1111	10
	69.8598	32.4777	3.7037	2.94118
	66.1765	33.6898	17.6471	16.6667
	59.6639	40.9574	16.6667	16.6667
	40.0243	2.94729	3.7037	1.69492
	40.3763	0.599292	0	4.91803
	73.2283	30.7065	6.25	6.06061
	73.0159	25.2218	0	5.26316

## Sheet: Fig. 2H
Fig. 2H	Time to PI [min]
	CART vs WT	CART vs KO
	270	570

## Sheet: Fig. 2I
Fig. 2I	Time to PI [min]
	CART vs WT	CART vs KO
	530	330
	260	1100
	1010	1200
	860	850
	590	1180
	680	1100
	360	1940
	620	1110
	620	760
	390	910
	680	1540
	610	1620
	650	1360
	270	520
	80	1460
	610	620
	320	620
	780	1080
	510	660
	690	1140
	770	600
	940	1080
	640	1490
	1060	1340
	760	660
	770	360
	790	1480
	630	1590
	640	990
	840	930
	630	1100
	640	1230
	860	840
	480	510
	360	1590
	470	1420
	720	1580
	480	1390
	500	920
	940	810
	690	1590
	630	750
	1280	370
	1450	990
	310	760
	470	1330
	860	850
	910	460
	500	450
	620	540
	1900	1250
	1140	1440
	330	540
	490	780
	1170	570
	530	1040
	620	530
	310	1080
	610	580
	440	2030
	450	710
	690	720
	500	1120
	680	260
	770	800
	760	810
	190	1130
	580	850
	640	470
	840	720
	710	750
	570	430
	380	530
	740	770
	340	550
	490	850
	300	570
	250	800
	1140
	460
	810
	1230
	600
	490
	670
	220
	290
	590
	680
	590
	470
	410
	440
	500
	320
	410
	460
	360
	300
	260
	430
	480

## Sheet: Fig. 2J
Fig. 2J		Scored events
		CART vs WT	CART vs KO
	Killing	102	78
	No killing	2	10
