# Supplementary material for: Targeting the mevalonate or Wnt pathways to overcome CAR T-cell resistance in TP53-mutant AML cells
Source: EMBO Mol Med. 2024 Feb 14;16(3):3. doi: 10.1038/s44321-024-00024-2 (PMC10940689; doi:10.1038/s44321-024-00024-2)
Supplement: Supplementary file 6 — Source Data Fig. 3 [file 44321_2024_24_MOESM6_ESM.xlsx]

## Sheet: Fig. 3B
Fig. 3B		IVIS signal [Mp/s]
	Time [days]	T vs WT								T vs KO							CART vs WT									CART vs KO
	7	3.95	6.13	6.14	6.99	6.62	12.1	7.3	5.8	4.02	4.35	3.04	3.68	12.6	9.2	12.58	5.51	3.16	4.46	5.25	7.05	4.73	9	10.4	5.1	3.82	4.38	3.58	4.17	4.01	7.3	5.19	11.2	8.6	11
	10	91.7	147.07	59.02	213.4	211				78.11	102.01	45.65	65.06				8.99	9.08	7.77	23.87	7.26	8.51				5.6	20.27	7.52	9.99	19.09	10.7	6.61
	11							392	113.4					755	293.5	508.3							28.5	31	25.6								87.1	67.2	69.1
	13	669.53	659.77	339.1	507.27	429.63				602.3	668.7	118.63	284.17				15.33	8.95	4.93	3.74	10.05	7.95				11.62	47.55	18.41	162.67	83.89	0.71	65.89
	15						1619	1497.3	945.4					11813.3	2868	4170.7							58.5	17.7	11.2								224.6	140.6	714.2
	18	8348.33	11303.3	6102.33	5016.33	3681				15646.7	16416.7	4342	4466.33				3.38	15.74	1.81	9.77	399.37	60.1				7.81	7618.33	6288.33	162.67	472.5	11.59	19.13
	19						4119	10310	7763.7														4.8	229.7	6.1								210.5	81.2	2229
	23		29340	78296.7	79380							78300	134600				13.64	25.68	2.77	8.2	809.73	18.48	1.6	319.5	0.8	2.31	22826.7	17626.7	3707.33	865.2	6.28	1.47	333.1	47.3	201.6
	27																						3.7	513	2.7								4425	60.7	1753.1
	28																0.1	44.63	7.39	15.59	7522	2496.33				1.05		64040	10056	9015.67	6.45	0.79
	32																						2.8	7650	4								3115.3	35.9	1286
	33																6.51	556.1	5.82	83.74	5443.33	99.65				4.24			87850	168200	14.57	0.97
	36																						5.9	32246.7	22.6								6605.3	295.2	2390.3
	38																5.64	2150	2.88	645.97	3076.67	2339				6.42					189.97	6.88
	41																						2.2	1825.3	18.1									929.6	24950
	43																3.74	15126.7	1.03	6077	11996.7	37153.3				9.87					678.27	2.92
	46																						20.6		9.7									1214	16148.3
	48																3.28	55746.7	0.64		65073.3					52.12					20630	1.43
	50																						18.8		9.7									14306.7	21456.7
	53																68.69		3.13							239.97						1.42
	55																						60.5		61.5										63333.3
	59																						0.9		1										28086.7
	61																68.69		3.13							239.97						1.42
	63																						1.1		1.6
	66																93400		0.39							4214						0.29
	70																86890		0.92				2.7		54.1	7764						1.38
	76																						10.1		647.1

## Sheet: Fig. 3C
Fig. 3C			Event
	Start date	End date	CART vs KO	CART vs WT	T vs KO	T vs WT
	1-Apr-2022	10-Jun-2022	1
	1-Apr-2022	21-Apr-2022				1
	1-Apr-2022	25-Apr-2022	1
	1-Apr-2022	10-Jun-2022		1
	1-Apr-2022	10-May-2022
	1-Apr-2022	23-Apr-2022				1
	1-Apr-2022	19-Apr-2022			1
	1-Apr-2022	20-May-2022		1
	1-Apr-2022	19-Apr-2022			1
	1-Apr-2022	24-Apr-2022				1
	1-Apr-2022	2-May-2022	1
	1-Apr-2022	9-May-2022
	1-Apr-2022	21-Apr-2022			1
	1-Apr-2022	10-Jun-2022		0
	1-Apr-2022	21-Apr-2022				1
	1-Apr-2022	4-May-2022	1
	1-Apr-2022	24-May-2022
	1-Apr-2022	23-Apr-2022				1
	1-Apr-2022	17-May-2022
	1-Apr-2022	21-Apr-2022				1
	1-Apr-2022	24-May-2022
	1-Apr-2022	21-Apr-2022				1
	1-Apr-2022	21-Apr-2022			1
	1-Apr-2022	29-Apr-2022
	1-Apr-2022	8-May-2022
	1-Apr-2022	6-May-2022	1
	1-Apr-2022	4-May-2022
	1-Apr-2022	25-Apr-2022
	1-Apr-2022	16-May-2022		1
	1-Apr-2022	19-May-2022	1
	1-Apr-2022	20-May-2022		1
	1-Apr-2022	23-Apr-2022			1
	1-Apr-2022	24-May-2022
	1-Apr-2022	10-Jun-2022	0
	1-Apr-2022	7-May-2022
	1-Apr-2022	21-Apr-2022			1
	1-Apr-2022	24-Apr-2022			1
	1-Apr-2022	16-May-2022		1
	1-Apr-2022	22-Apr-2022				1
	6-Jul-2021	20-Sep-2021		0
	6-Jul-2021	23-Jul-2021			1
	6-Jul-2021	27-Jul-2021				1
	6-Jul-2021	11-Aug-2021	1
	6-Jul-2021	26-Jul-2021				1
	6-Jul-2021	27-Jul-2021				1
	6-Jul-2021	27-Aug-2021	1
	6-Jul-2021	16-Aug-2021		1
	6-Jul-2021	3-Sep-2021	1
	6-Jul-2021	23-Jul-2021			1
	6-Jul-2021	20-Sep-2021		0
	9-Feb-2021	28-Feb-2021	1
	9-Feb-2021	16-Mar-2021			1
	9-Feb-2021	1-Mar-2021			1
	9-Feb-2021	16-Mar-2021		0
	9-Feb-2021	3-Mar-2021				1
	9-Feb-2021	16-Mar-2021		0
	9-Feb-2021	12-Mar-2021	1
	9-Feb-2021	16-Mar-2021	1
	9-Feb-2021	26-Feb-2021			1
	9-Feb-2021	16-Mar-2021	0
	9-Feb-2021	16-Mar-2021
	9-Feb-2021	16-Mar-2021		0
	9-Feb-2021	3-Mar-2021				1
	9-Feb-2021	16-Mar-2021		0
	9-Feb-2021	4-Mar-2021				1
	9-Feb-2021	16-Mar-2021		0
	9-Feb-2021	16-Mar-2021	0

## Sheet: Fig. 3D
Fig. 3D	Total flux [Mp/s]
	T vs WT		T vs KO		CART vs WT		CART vs KO
	Day 7	Day 15/18	Day 7	Day 15/18	Day 7	Day 15/18	Day 7	Day 15/18
	6.13	11303.3	4.02	15646.7	5.51	3.38	3.82	8348.33
	6.14	6102.33	4.35	16416.7	3.16	15.74	4.38	7618.33
	6.99	5016.33	3.04	4342	4.46	1.81	3.58	6288.33
	6.62	3681	3.68	4466.33	5.25	9.77	4.17	162.67
	12.1	4119	12.6	11813.3	7.05	399.37	4.01	472.5
	7.3	10310	9.2	2868	4.73	60.1	7.3	11.59
	5.8	7763.7	12.58	4170.7	9	4.8	5.19	19.13
	3.19	796.27	13.47	71.27	10.4	229.7	11.2	210.5
	6.52	622.87	3.86	2160.33	5.1	6.1	8.6	81.2
	5.55	747.13	17.79	3744.33	5.23	4.63	11	2229
	7.04	288.8	9.19	5741.67	5.8	12.13	24.98	1538.33
					7.12	4.65	16.76	230.93
					7.92	7.16	12.49	201.57
					5.56	8.62	7.92	12.46
					8.05	146.77	10.98	83.85
