# Supplementary material for: Targeting the mevalonate or Wnt pathways to overcome CAR T-cell resistance in TP53-mutant AML cells
Source: EMBO Mol Med. 2024 Feb 14;16(3):3. doi: 10.1038/s44321-024-00024-2 (PMC10940689; doi:10.1038/s44321-024-00024-2)
Supplement: Supplementary file 7 — Source Data Fig. 5 [file 44321_2024_24_MOESM7_ESM.xlsx]

## Sheet: Fig. 5B
Fig. 5B		Specific killing [%]
	E:T	CART vs WT DMSO								CART vs KO DMSO								CART vs WT Simvastatin								CART vs KO Simvastatin								CART vs WT Simvastatin+Mevalonate								CART vs KO Simvastatin+Mevalonate
	1:2	98.44	99.77	98.96	99.31	98.25	98.86	99.06	98.79	99.15	99.37	97.98	98.71	97.42	95.72	99.46	99.48	98.64	98.41	98.76	94.17	98.43	96.56	97.12	97.28	99.56	96.83	97.15	94.23	96.79	98.76	98.9	99.77	95.87	99.42	99.12	99.56	98.51	96.91	98.35	98.2	96.9	99.57	98.58	99.35	98.95	97.2	99.23	99.56
	1:4	99.56	99.62	96.81	97.85	98.58	99.04	97.81	97.45	74.75	75.14	73.9	74.26	85.19	85.29	75.11	67.21	99.21	99.84	96.21	95.64	98.09	97.1	98.13	99.45	99.49	99.39	93.38	95.29	96.39	95.53	99.3	99.61	98.39	100	99.13	98.79	93.73	97.84	96.64	97.26	70.06	71.6	70.34	68.63	75.13	76.46	66.83	66.61
	1:8	89.47	81	87.13	86.04	81.68	75.82	87.67	74.95	13.87	16.47	29.3	26.75	16.56	17.49	34.4	35.7	85.59	88.11	82.39	83.13	76.79	79.21	84.31	77.04	79.39	81.41	85.37	81.13	78.38	88.26	81.49	80.56	89.54	87.98	82.62	73.61	86.33	88.32	78.77	78.86	18.24	18.03	32.17	41.57	18.98	14.09	33.73	32.3
	1:16	40.17	40.32	43.77	43.18	43.33	44.16	50.43	37.85	5.1	4.43	19.04	18.13	3.19	2.6	22.28	16.13	34.4	36.38	33.75	39.84	45.49	44.47	31.8	43.17	39.61	35.77	33.91	42.18	50.3	41.17	37.08	40.23	30.33	39.73	56.48	45.16	39.86	33.34	43.72	53.09	4.75	3.44	16.49	9.71	1.87	2.16	21.71	20.18
[truncated: 16 more columns]

## Sheet: Fig. 5C
Fig. 5C	Specific killing [%]
	WT DMSO	KO DMSO	WT Sim	KO Sim	WT Sim+MVA	KO Sim+MVA	WT BIO	KO BIO
	89.47	13.87	85.59	79.39	89.54	18.24	86.66	80.11
	81	16.47	88.11	81.41	87.98	18.03	87.58	82.36
	87.13	29.3	82.39	85.37	82.62	32.17	85.94	86.01
	86.04	26.75	83.13	81.13	73.61	41.57	84.83	84.54
	81.68	16.56	76.79	78.38	86.33	18.98	91.07	87.54
	75.82	17.49	79.21	88.26	88.32	14.09	92.71	90.88
	87.67	34.4	84.31	81.49	78.77	33.73	84.31	84.45
	74.95	35.7	77.04	80.56	78.86	32.3	78.63	79.94

## Sheet: Fig. 5D
Fig. 5D	Fraction of CD3+ cells expressing exhaustion marker [%]
	Condition	PD1	LAG3	TIM3	Subset	%
	CART vs KO DMSO	+	+	+	3+	21.3234
		+	+	-	2+	1.27988
		-	+	+	2+	60.2511
		+	-	+	2+	1.27988
		-	+	-	1+	6.37527
		+	-	-	1+	1.23159
		-	-	+	1+	3.13934
		-	-	-	0+	5.11954
	CART vs WT DMSO	+	+	+	3+	7.8647
		+	+	-	2+	0.695991
		-	+	+	2+	59.9248
		+	-	+	2+	0.556793
		-	+	-	1+	13.6553
		+	-	-	1+	0.709911
		-	-	+	1+	5.98552
		-	-	-	0+	10.6069
	CART vs KO Sim	+	+	+	3+	9.44
		+	+	-	2+	1.6
		-	+	+	2+	36.96
		+	-	+	2+	1.12
		-	+	-	1+	24.08
		+	-	-	1+	2.56
		-	-	+	1+	6.32
		-	-	-	0+	17.92
	CART vs WT Sim	+	+	+	3+	9.699
		+	+	-	2+	2.42475
		-	+	+	2+	33.4448
		+	-	+	2+	1.92308
		-	+	-	1+	23.6622
		+	-	-	1+	1.67224
		-	-	+	1+	6.2709
		-	-	-	0+	20.903
	CART vs KO BIO	+	+	+	3+	378.867
		+	+	-	2+	94.7168
		-	+	+	2+	1306.44
		+	-	+	2+	75.1202
		-	+	-	1+	924.305
		+	-	-	1+	65.3219
		-	-	+	1+	244.957
		-	-	-	0+	816.524
	CART vs WT BIO	+	+	+	3+	10.0269
		+	+	-	2+	1.17766
		-	+	+	2+	60.2624
		+	-	+	2+	0.672948
		-	+	-	1+	15.3432
		+	-	-	1+	1.2786
		-	-	+	1+	4.07133
		-	-	-	0+	7.16689
	T vs KO DMSO	+	+	+	3+	0.659341
		+	+	-	2+	0
		-	+	+	2+	0.659341
		+	-	+	2+	0
		-	+	-	1+	0.43956
		+	-	-	1+	0.659341
		-	-	+	1+	0.43956
		-	-	-	0+	97.1429
	T vs WT DMSO	+	+	+	3+	0
		+	+	-	2+	0
		-	+	+	2+	0
		+	-	+	2+	0
		-	+	-	1+	0.191205
		+	-	-	1+	0
		-	-	+	1+	0.382409
		-	-	-	0+	99.4264
	T vs KO Sim	+	+	+	3+	0
		+	+	-	2+	0
		-	+	+	2+	0
		+	-	+	2+	0
		-	+	-	1+	0
		+	-	-	1+	0.495049
		-	-	+	1+	1.48515
		-	-	-	0+	98.0198
	T vs WT Sim	+	+	+	3+	0
		+	+	-	2+	0
		-	+	+	2+	0
		+	-	+	2+	0
		-	+	-	1+	0.286533
		+	-	-	1+	0
		-	-	+	1+	0.859599
		-	-	-	0+	98.8539
	T vs KO BIO	+	+	+	3+	0
		+	+	-	2+	0
		-	+	+	2+	0
		+	-	+	2+	0
		-	+	-	1+	0.149031
		+	-	-	1+	0.745156
		-	-	+	1+	0.149031
		-	-	-	0+	98.9568
	T vs WT BIO	+	+	+	3+	0
		+	+	-	2+	0
		-	+	+	2+	0
		+	-	+	2+	0
		-	+	-	1+	0.309119
		+	-	-	1+	0.15456
		-	-	+	1+	0.15456
		-	-	-	0+	99.3818

## Sheet: Fig. 5E
Fig. 5E	Time to PI [min]
	WT DMSO	KO DMSO	WT Sim	KO Sim	WT BIO	KO BIO
	410	1590	220	440	380	510
	320	310	470	140	330	200
	340	610	610	410	230	440
	490	480	240	470	450	350
	1140	880	510	540	280	650
	400	1800	350	410	390	620
	450	510	630	580	430	750
	570	1030	280	650	210	620
	200	770	490	660	360	300
	390	340	470	670	390	250
	370	600	330	370	330	200
	430	1430	80	480	420	380
	500	670	380	580	240	420
	150	520	290	340	570	590
	1020	160	1090	140	150	90
	110	260	900	750	390	360
	410	360	350	650	330	270
	560	500	530	370	130	450
	500	420	550	780	870	300
	470	730	140	230	210	240
	660	850	470	250	570	550
	280	1010	430	510	150	200
	620	360	410	310	200	330
	280	560	440	410	270	330
	330	340	770	280	330	180
	640	360	220	370	380	180
	330	220	390	870	640	120
	430	710	450	580	560	360
	490	1150	390	510	270	470
	520	770	270	310	360	230
	500	220	530	450	300	240
	420	200	380	150		330
	420	470	410	360		840
	210	610	220	290		110
	440	510	450	420		580
	390	690	420	540		310
	330	400	240	120		180
	480	350	390	390		150
	210	310	510	420		390
	600	600	580	600		300
	310	390	390	570		330
	540	690	180	260		420
	240	650	210	390		270
	540	600	660	450		360
	430	660	120	570		510
	600	660	150	480		420
	340	810	340	480		420
	380	410	290	220		270
	290	530	360	210		510
	180	600	240	330		120
	510	240	300	370		280
	360	660	450	280		420
	450	630	260	400
	450	870	340	690
	510	450	460	700
	430	630	420	150
	240	600	270
	330	840	120
	240	480	230
	310	390	350
	240	530	450
	530	1080	270
	330		240
			240
