# Supplementary material for: Targeting the mevalonate or Wnt pathways to overcome CAR T-cell resistance in TP53-mutant AML cells
Source: EMBO Mol Med. 2024 Feb 14;16(3):3. doi: 10.1038/s44321-024-00024-2 (PMC10940689; doi:10.1038/s44321-024-00024-2)
Supplement: Supplementary file 8 — Source Data Fig. 6 [file 44321_2024_24_MOESM8_ESM.xlsx]

## Sheet: Fig. 6B
Fig. 6B	LDLR expression [a.u.]
	Incubation		Washout
	WT	KO	WT d1	KO d1	WT d4	KO d4	WT d6	KO d6
	3340	3430	3348	3072	2799	3476	3299	2820
	2881	3852	3276	2871	2969	3595	3210	2878
	3032	4097	3469	3247	2886	3271	3052	2945
	3427	3707	3842	3589	3463	4003	3934	3522
	3672	3566	3974	3679	3377	3885	4167	3200
	3105	3327	4382	3915	3203	3847	3882	3364
	3434	4436
	3898	4463
	4393	4565

## Sheet: Fig. 6C
Fig. 6C	TCF7 reporter RLU [a.u.]
	untreated			BIO-acetoxime			untreated			BIO-acetoxime
	Incubation [days]						Washout [days]
	1	4	6	1	4	6	1	4	6	1	4	6
	1687	6599	9599	6282	26312	44919	1170	3956	8956	4847	4171	8171
	1111	5037	8828	3305	25997	41259	1872	3409	10409	4802	4464	7464
	1905	5587	9724	5147	19249	55008	1418	3693	8693	4492	3871	10871
	1895	5974	8361	6013	17860	55011	1321	5330	9330	5803	5648	9648
							1867	5608	9608	5393	5877	9877
							1915	4482	9482	5761	5573	9573

## Sheet: Fig. 6D
Fig. 6D		Specific killing [%]
	E:T	WT preTx nc				KO preTx nc				WT preTx AML Sim				KO preTx AML Sim				WT preTx CART Sim				KO preTx CART Sim				WT preTx AML BIO				KO preTx AML BIO				WT preTx CART BIO				KO preTx CART BIO
	1:2	99.02	99.22	97.67	98.88	99.02	99.21	97.78	98.44	99.61	99.18	99.56	99.5	99.64	99.66	98.35	98.53	99.66	99.86	87.49	91.91	98.55	99.42	98.38	97.03	99.75	99.69	98.69	99.8	99.53	99.73	98.68	99.31	99.42	99.98	97.61	95.74	99.68	99.93	95.56	97.43
	1:4	99.78	99.73	98.29	98.35	77.43	75.46	75.62	78.9	99.95	99.96	99.25	99.6	98.85	99.54	98.65	98.06	100	99.97	96.62	98.69	68.87	68.21	73.43	73.88	99.89	99.97	98.7	99.67	72.99	69.68	76.62	73.26	99.94	99.94	97.44	97.56	88.56	88.98	79.33	80.04
	1:8	94.15	92.03	86.29	83.71	7.14	19.4	15.33	24.69	88.39	84.8	75.13	76.32	73.48	72.9	70.11	79.07	85.42	79.12	86.26	85.69	16.73	12.58	13.35	12.26	87.14	89.2	77.41	77.17	16	17.2	24.28	17.07	88.15	87.01	77.3	76.56	33.75	23.97	35.41	20.17
	1:16	41.95	46.13	42.44	51.76	14.78	2.94	6.11	4.54	39.32	43.81	38.59	41.46	42.03	39.92	42.8	42.24	39.55	34.96	47.14	41.95	3.14	2.63	2.4	1.59	34.62	44.05	35.38	35.87	3.74	4.05	3.48	4.02	42.36	42.99	45.84	44.04	10.72	12	6.56	12.46

## Sheet: Fig. 6E
Fig. 6E	Specific killing [%]
	preTx nc		preTx AML Sim		preTx CART Sim		preTx AML BIO		preTx CART BIO
	WT	KO	WT	KO	WT	KO	WT	KO	WT	KO
	94.15	7.14	88.39	73.48	85.42	16.73	87.14	16	88.15	33.75
	92.03	19.4	84.8	72.9	79.12	12.58	89.2	17.2	87.01	23.97
	86.29	15.33	75.13	70.11	86.26	13.35	77.41	24.28	77.3	35.41
	83.71	24.69	76.32	79.07	85.69	12.26	77.17	17.07	76.56	20.17

## Sheet: Fig. 6G
Fig. 6G			Specific killing [%]
	Condition	E:T	CART nc vs WT				CART nc vs KO				CART mock vs WT				CART mock vs KO				CART Reg-/- vs WT				CART Reg-/- vs KO
	aCD33 CART vs MOLM13	1:8	99.2	99.43	98.72	99.24	95.19	95.84	94.41	95.4	99.22	99.39	98.97	99.13	98.58	96.66	98.64	95.64	97.44	97.48	96.75	97.71	95.55	95.87	97.46	98.08
		1:16	99.24	99.75	98.84	99.46	61.45	43.58	60.07	41.91	99.05	99.02	98.8	99.09	49.27	56.36	64.51	63.17	96.68	96.66	97.34	95.92	95.49	91.83	94.43	94.46
		1:32	53.83	52.03	41.99	64	4.32	3.14	3.9	2.89	40.62	49.65	45.4	63.61	2.06	2.03	1.34	2.23	95.06	94	95.21	93.85	86.79	81.64	82.44	90.77
		1:64	10.6	8.65	8.78	10.47	1.29	0.95	0.7	0.94	15.16	13.6	15.6	13.34	0.46	0.99	0.73	0.42	98.02	96.95	97.45	97.41	54.75	48.69	53.5	47.93
	aCD123 CART vs MOLM13	1:2	99.33	99.21	98.97	99.13	98.71	98.3	98.5	97.71	99.13	93.75	98.95	97.52	97.12	97.94	97.38	98.34	98.81	98.95	99.54	99.39	98.02	98.66	99.41	99.39
		1:4	99.04	98.34	98.5	97.93	68.19	66.3	66.24	78.05	95.99	97.13	95.34	96.24	72.25	84.88	69.92	83.38	99.22	98.41	99.74	99.39	98.44	97.87	99.46	99.33
		1:8	19.59	18.15	35.07	22.89	6.23	7.73	5.81	6.86	21.88	20.68	30.02	31.44	5.31	6.96	4.63	7.04	86.54	92.23	98.23	97.79	91.72	91.79	97.88	97.8
		1:16	3.78	2.64	4.25	2.62	2.21	2.94	2.35	2.66	1.21	0.98	1.21	1.3	1.63	1.64	1.86	1.91	88.53	96.63	98.31	95.98	72.37	68.06	86.16	84.44
	aCD33 CART vs MV4-11	1:8	98.08	97.97	98.25	90.41	67.17	58.72	69.86	61.68	96.31	93.3	97.99	96.67	61.87	62.83	64.75	65.23	96.85	95.12	96.56	95.01	98.56	95.94	98.15	96.24
		1:16	78.77	66.84	80.55	58	29.06	28.8	31.63	31.5	74.65	79.94	69.09	72.76	36.51	28.44	40.02	30.24	85.95	78.9	86.93	81.37	76.56	76.3	78.07	76.44
		1:32	40.72	35.31	40.88	29.64	22.71	21.46	24.84	23.92	35.08	38.83	40.61	32.16	17.14	15.26	19.46	17.53	58.55	60.7	61.27	63.3	51.62	61.63	46.16	62.53
		1:64	21.82	17.6	20.65	16.01	11.12	11.59	11.7	13.09	28.92	12.69	17.83	14.77	11.69	10.78	13.4	12.47	54.48	49.66	56.83	51.25	30.6	34.99	32.96	36.41
	aCD123 CART vs MV4-11	2:1	98.22	96.52	98.53	98.64	48.6	48.97	52.44	48.61	97.89	98.73	98.56	98.78	50.66	59.96	51.7	60.47	96.33	97.25	99.44	99.23	97.22	96.45	99.57	99.71
		1:1	64.29	56.22	64.81	62.32	30.72	46.65	39.86	38.58	61.23	65.31	57.54	57.56	32.98	34.7	41.64	40.09	98.11	98.94	99.33	99.64	70.72	72.83	75.53	80.22
		1:2	32.56	46.04	35.57	33.35	20.82	24.64	21.76	22.42	33.82	30.37	38.88	35.42	19.45	20.06	23.73	27.81	66.31	71.04	58.2	60.5	63.82	57.53	62.89	53.31
		1:4	22.36	23.56	28.64	25.57	12.38	12.7	17.8	15.15	23.27	21.67	23.33	23.43	8.24	9.73	15.39	14.49	48.01	51.92	49.7	44.03	38.12	40.01	33.16	37.53

## Sheet: Fig. 6H
Fig. 6H	Specific killing [%]
	CART nc		CART mock		CART Reg-/-
	WT	KO	WT	KO	WT	KO
	53.83	4.32	40.62	2.06	95.06	86.79
	52.03	3.14	49.65	2.03	94	81.64
	41.99	3.9	45.4	1.34	95.21	82.44
	64	2.89	63.61	2.23	93.85	90.77
